# Supplementary material for: Developing a standard definition for sequences of concern
Source: Front Bioeng Biotechnol. 2026 Jun 4;14:1830842. doi: 10.3389/fbioe.2026.1830842 (PMC13275487; doi:10.3389/fbioe.2026.1830842)
Supplement: Supplementary file 2 [file Table1.xlsx]

## Sheet: Sheet1
Initial Categorization															Improvement
Test Set		Threats						Relatives							Test Set		Threats		Relatives
		Flag	No Flag	Agreed	Optional Flag	Disputed	Sequences	Flag	No Flag	Agreed	Optional Flag	Disputed	Sequences				Optional Flag	Disputed	Optional Flag	Disputed
Viral	Nucleic Acid	0.8584	0.0546	0.913	0	0.087	57743	0	0.984	0.984	0	0.016	105406		Viral	Nucleic Acid	n/a	-0.489655	n/a	-0.29375
	Protein	0.7735	0.1395	0.913	0	0.087	55090	0	0.9786	0.9786	0	0.0214	97751			Protein	n/a	-0.394253	n/a	-0.0934579
Bacterial	Nucleic Acid	0.1584	0.4766	0.635	0.292	0.073	30323	0	0.9756	0.9756	0.0035	0.0209	142397		Bacterial	Nucleic Acid	-0.0130137	-0.00547945	0	0
	Protein	0.0827	0.4037	0.4864	0.4427	0.0709	150435	0	0.9825	0.9825	0.0017	0.0158	160000			Protein	-0.00158121	0	0	0
Fungal	Nucleic Acid	0.0562	0.0686	0.1248	0.8629	0.0124	41765	0	0.9953	0.9953	<0.1%	0.0045	69973		Fungal	Nucleic Acid	-0.00625797	-0.00806452	0	0
	Protein	0.0214	0.0856	0.107	0.8749	0.0182	59585	0	0.9928	0.9928	<0.1%	0.0072	70000			Protein	-0.00251457	-0.0164835	0	0
Other	Nucleic Acid	0.1141	0.6095	0.7236	0.0019	0.2745	15085	0	0.9702	0.9702	0	0.0298	12599		Other	Nucleic Acid	0	-0.00983607	0	0
	Protein	0.1788	0.2409	0.4197	0.022	0.5583	13846	0	0.8703	0.8703	0.0221	0.1076	10000			Protein	0	-0.000537346	0	0
Total	Nucleic Acid	0.4033	0.2047	0.608	0.31	0.0821	144916	0	0.9823	0.9823	0.0015	0.0162	330375		Total	Nucleic Acid	-0.00774194	-0.211937	0	-0.0925926
	Protein	0.2108	0.2755	0.4863	0.4267	0.087	278956	0	0.9802	0.9802	0.0015	0.0184	337751			Protein	-0.00187485	-0.0781609	0	-0.0326087
	Combined	0.276613	0.251294	0.527908	0.386802	0.0853248	423872	0	0.981238	0.981238	0.0015	0.0173121	668126			Combined	-0.00348196	-0.122168	0	-0.0603641
SBRC Screening Testing Collection version 1.0
Test Set		Threats						Relatives
		Flag	No Flag	Agreed	Optional Flag	Disputed	Sequences	Flag	No Flag	Agreed	Optional Flag	Disputed	Sequences
Viral	Nucleic Acid	0.9008	0.0549	0.9557	0	0.0444	57743	0	0.9887	0.9887	0	0.0113	105406
	Protein	0.7926	0.1547	0.9473	0	0.0527	55092	0	0.9806	0.9806	0	0.0194	97751
Bacterial	Nucleic Acid	0.1585	0.4807	0.6392	0.2882	0.0726	30323	0	0.9756	0.9756	0.0035	0.0209	142397
	Protein	0.0827	0.4044	0.4871	0.442	0.0709	150435	0	0.9825	0.9825	0.0017	0.0158	160000
Fungal	Nucleic Acid	0.056	0.0742	0.1302	0.8575	0.0123	41765	0	0.9953	0.9953	<0.1%	0.0045	69973
	Protein	0.0213	0.088	0.1093	0.8727	0.0179	59585	0	0.9928	0.9928	<0.1%	0.0072	70000
Other	Nucleic Acid	0.1142	0.6121	0.7263	0.0019	0.2718	15085	0	0.9702	0.9702	0	0.0298	12599
	Protein	0.1787	0.2413	0.42	0.022	0.558	13846	0	0.8703	0.8703	0.0221	0.1076	10000
Total	Nucleic Acid	0.4201	0.2076	0.6277	0.3076	0.0647	144916	0	0.9837	0.9837	0.0015	0.0147	330375
	Protein	0.2145	0.2794	0.4939	0.4259	0.0802	278958	0	0.9808	0.9808	0.0015	0.0178	337751
	Combined	0.284791	0.254853	0.539644	0.385455	0.0749008	423874	0	0.982234	0.982234	0.0015	0.0162671	668126
